# Supplementary material for: Rehydration before Application Improves Functional Properties of Lyophilized Lactiplantibacillus plantarum HAC03
Source: Microorganisms. 2021 May 8;9(5):1013. doi: 10.3390/microorganisms9051013 (PMC8150888; doi:10.3390/microorganisms9051013)
Supplement: Supplementary file 1 [file microorganisms-09-01013-s001.zip]

Archive with 1 entries (1 files):
- microorganisms-1211650-supplementary.pdf
